# Supplementary material for: 5AtRabD2b and AtRabD2c have overlapping functions in pollen development and pollen tube growth
Source: BMC Plant Biol. 2011 Jan 26;11:25. doi: 10.1186/1471-2229-11-25 (PMC3040128; doi:10.1186/1471-2229-11-25)
Supplement: Additional file 1 — Table S1. Expression pattern of AtRab genes. Pearson correlation between expression patterns of AtRab genes determined using MetaOmGraph (Excel file). [file 1471-2229-11-25-S1.XLS]

## Sheet: correlation
	AtRabA1a	AtRabA1b	AtRabA1c	AtRabA1d	AtRabA1e	AtRabA1f	AtRabA1g	AtRabA1h	AtRabA1i	AtRabA2a	AtRabA2b	AtRabA2c	AtRabA2d	AtRabA3	AtRabA4a	AtRabA4b	AtRabA4c	AtRabA4d	AtRabA4e	AtRabA5a	AtRabA5b	AtRabA5c	AtRabA5d	AtRabA5e	AtRabA6a	AtRabA6b	AtRabB1a	AtRabB1b	AtRabB1c	AtRabC1	AtRabC2a	AtRabC2b	AtRabD1	AtRabD2a	AtRabD2b	AtRabD2c	AtRabE1a	AtRabE1b	AtRabE1c	AtRabE1d	AtRabE1e	AtRabF1	AtRabF2a	AtRabF2b	AtRabG1	AtRabG2	AtRabG3a	AtRabG3b	AtRabG3c
AtRabA1a	1
AtRabA1b	-0.0286	1
AtRabA1c	-0.2765	0.2817	1
AtRabA1d	0.328	0.0167	0.0259	1
AtRabA1e	0.0971	-0.0131	0.0393	0.1072	1
AtRabA1f	-0.0563	-0.0889	0.0364	-0.2066	-0.0134	1
AtRabA1g	-0.0643	-0.044	0.1642	0.0647	0.0268	0.5662	1
AtRabA1h	-0.1734	-0.085	-0.0722	-0.1181	-0.0283	0.8498	0.4928	1
AtRabA1i	0.1768	-0.0856	-0.0699	-0.1205	-0.0286	0.8478	0.4985	0.9966	1
AtRabA2a	-0.1664	0.4629	0.4321	0.3216	0.2258	-0.1555	0.1592	-0.1442	-0.143	1
AtRabA2b	-0.1497	-0.0456	-0.0923	-0.0532	0.43	0.7011	0.4137	0.7971	0.8073	-0.0959	1
AtRabA2c	0.1637	0.2075	-0.0268	0.16	0.4514	0.3092	0.2614	0.3211	0.3277	0.264	0.399	1
AtRabA2d	0.2393	0.0698	-0.0627	0.127	0.4748	0.4219	0.2639	0.3703	0.3822	0.1341	0.532	0.654	1
AtRabA3	0.0772	-0.0051	-0.094	-0.0327	0.2183	-0.0028	-0.0964	-0.0014	0.0054	-0.0354	-0.0116	0.0998	0.1564	1
AtRabA4a	0.2253	0.1313	0.325	0.4224	0.2737	-0.1178	0.0961	-0.2376	-0.237	0.4857	-0.2011	0.2112	0.1489	-0.006	1
AtRabA4b	0.059	0.2522	0.3427	0.0178	0.3048	-0.0175	0.1307	-0.2669	-0.2666	0.2832	-0.2031	0.34	0.2477	0.1236	0.4234	1
AtRabA4c	0.2128	-0.0231	-0.0069	0.1782	0.5813	-0.0561	0.1026	-0.0037	-0.0047	0.1584	-0.41	0.5134	0.4647	0.1425	0.2995	0.3214	1
AtRabA4d	-0.1743	-0.0854	-0.0835	-0.1155	-0.036	0.8303	0.4771	0.9609	0.9696	-0.1443	0.9125	0.3515	0.4499	-0.01	-0.2435	-0.271	-0.0228	1
AtRabA4e	-0.0211	0.1115	-0.0442	0.2299	-0.1622	-0.133	0.0891	-0.0759	-0.0662	0.1208	0.0989	0.0985	0.2202	-0.0977	-0.0337	0.1017	0.1471	-0.0252	1
AtRabA5a	-0.1606	0.0029	-0.063	-0.077	-0.037	0.7865	0.4402	0.9376	0.9346	-0.0409	0.643	0.3289	0.2984	0.0024	-0.1808	-0.256	-0.0165	0.8504	-0.0612	1
AtRabA5b	0.1099	0.5081	0.0853	0.1625	-0.0779	-0.1966	-0.1789	-0.0826	-0.084	0.2143	-0.057	0.1588	0.136	0.062	0.0746	0.0405	0.1454	-0.0847	0.2862	-0.0357	1
AtRabA5c	0.1541	0.0398	-0.0314	0.0942	0.1058	0.0243	0.3084	-0.1508	-0.1504	0.056	-0.1666	0.2791	0.135	0.0213	0.3444	0.4335	0.2697	-0.1631	0.0585	-0.1723	-0.0406	1
AtRabA5d	0.4539	-0.0463	-0.1208	0.1955	0.3266	-0.0086	0.1347	-0.2161	-0.2173	-0.139	-0.1955	0.2977	0.2186	0.151	0.2307	0.362	0.3994	-0.2229	0.0051	-0.2494	-0.0784	0.602	1
AtRabA5e	0.3779	0.2989	-0.0817	-0.0386	0.4177	0.1024	0.1159	-0.0729	-0.0744	-0.0595	-0.0766	0.2756	0.2934	0.1919	0.0752	0.3608	0.2432	-0.0819	-0.1262	-0.092	-0.0614	0.2947	0.4806	1
AtRabA6a	0.1036	0.1653	-0.1036	0.0543	0.1527	0.0003	-0.1338	0.03	0.0295	0.0683	0.068	0.3016	0.2009	0.1786	0.0213	0.2604	0.2715	0.032	0.0559	0.0459	0.2715	-0.0768	0.1021	0.1388	1
AtRabA6b	-0.1264	-0.0487	-0.0543	0.0462	0.0436	0.4092	0.4302	0.4443	0.4437	0.0532	0.4175	0.056	0.1781	-0.141	-0.1922	-0.0204	0.0406	0.4403	0.1812	0.3839	-0.1385	-0.0153	0.024	0.0784	0.2392	1
AtRabB1a	-0.1219	-0.0252	0.0728	0.1047	-0.0786	0.2799	0.351	0.3547	0.3492	-0.0616	0.2397	-0.0381	-0.0803	-0.0806	-0.0416	-0.1105	-0.0564	0.3129	-0.034	0.3028	-0.0902	-0.021	-0.0341	-0.0279	-0.0416	0.3652	1
AtRabB1b	0.4868	-0.2917	-0.1712	0.2408	0.2013	0.331	0.3182	0.2985	0.2938	-0.189	0.2742	0.3034	0.2914	0.0687	0.0143	-0.0151	0.2872	0.2959	-0.104	0.2221	-0.1646	0.0687	0.3441	0.1943	0.2124	0.2676	0.1649	1
AtRabB1c	0.2095	-0.0886	-0.1316	-0.0778	0.0932	0.7639	0.4621	0.719	0.7054	-0.1974	0.4136	0.4425	0.2986	0.0786	-0.0916	0.0279	0.1612	0.6106	-0.1969	0.7396	-0.1773	0.1557	0.2605	0.2721	0.1746	0.3357	0.2423	0.5528	1
AtRabC1	0.3746	-0.0703	0.0569	0.4435	0.2402	0.1506	0.4437	0.1224	0.1307	0.24	0.21	0.3767	0.3068	-0.0128	0.3384	0.1481	0.2813	0.1648	-0.0433	0.0666	-0.031	0.2043	0.2677	0.1385	0.0831	0.1704	0.2622	0.5932	0.2283	1
AtRabC2a	0.2086	0.1581	-0.1617	0.1525	0.1832	-0.0584	-0.2459	-0.0494	-0.0482	0.0483	-0.0125	0.2956	0.2621	0.1315	0.0618	0.3087	0.2048	-0.0482	0.1218	-0.0083	0.171	-0.0549	0.134	0.229	0.6917	0.123	-0.0355	0.1923	0.1225	0.1908	1
AtRabC2b	0.324	-0.1043	-0.1927	0.2962	0.0358	-0.1764	-0.2116	-0.0394	-0.0377	-0.1127	-0.0173	-0.0145	0.0638	0.056	0.0333	-0.1322	0.1294	-0.0366	0.1245	-0.0078	0.1528	-0.2348	0.0162	-0.1219	0.1134	-0.0051	0.1768	0.2993	-0.0583	0.314	0.2964	1
AtRabD1	0.3387	0.2206	-0.0506	0.4944	-0.0786	-0.2809	-0.1765	-0.1572	-0.1561	0.2704	-0.0951	0.0791	0.0633	-0.0051	0.2317	-0.0432	-0.0305	-0.1509	0.2831	-0.0409	0.3365	-0.2069	-0.089	-0.1142	0.033	-0.0988	0.0034	-0.0239	-0.2199	0.3075	0.3501	0.4466	1
AtRabD2a	0.5164	0.0845	-0.2211	0.0407	0.0307	0.014	-0.0916	-0.1883	-0.0748	0.1684	0.0275	0.3503	0.1715	0.0325	0.195	0.0504	0.051	0.0321	-0.0044	0.3339	-0.0375	0.1231	0.1601	0.0758	0.017	-0.1472	-0.3925	0.1859	0.2668	0.2943	0.1642	0.0297	0.2493	1
AtRabD2b	0.3745	-0.0299	0.0789	0.2119	0.4397	0.4264	0.3896	0.3986	0.4069	0.1698	0.4713	0.601	0.6115	0.0978	0.2927	0.1997	0.4473	0.4476	-0.1264	0.3256	-0.0815	0.0333	0.2277	0.2686	0.2244	0.1914	0.0393	0.685	0.4906	0.5927	0.1675	0.1281	-0.034	0.2503	1
AtRabD2c	0.4792	-0.1401	-0.153	0.18	0.2348	0.213	0.2556	0.1429	0.1515	-0.1113	0.3307	0.3854	0.3815	0.0825	0.1413	0.1302	0.2441	0.2327	-0.0543	0.0387	-0.1509	0.044	0.3215	0.2278	0.091	0.0897	0.072	0.6661	0.278	0.6292	0.1947	0.2837	0.1592	0.2261	0.7181	1
AtRabE1a	0.0554	0.0862	-0.0129	0.1644	0.1938	0.4222	0.3856	0.4302	0.4479	0.2623	0.6375	0.5847	0.6688	0.062	0.0444	0.1918	0.3782	0.5394	0.3002	0.3323	0.144	0.1343	0.0904	0.0783	0.3092	0.3835	-0.0263	0.3508	0.3265	0.384	0.2	-0.0588	-0.0692	0.2467	0.6252	0.3963	1
AtRabE1b	-0.1883	-0.0718	0.0927	-0.3332	-0.2744	0.0582	0.0829	-0.1719	-0.1722	-0.2133	-0.2136	-0.2909	-0.342	-0.1101	-0.1475	0.0683	-0.4395	-0.1811	-0.2021	-0.2157	-0.389	0.3035	0.1826	0.1123	-0.3891	-0.1274	0.0421	-0.2647	-0.0199	-0.3086	-0.33	-0.4994	-0.3486	-0.1515	-0.3712	-0.1608	-0.3737	1
AtRabE1c	0.137	0.0133	-0.0542	0.0183	0.2241	0.5831	0.5383	0.6213	0.6264	0.0853	0.5098	0.6491	0.5109	0.0866	0.0966	0.1896	0.4189	0.6025	0.0181	0.6022	0.01	0.2347	0.2041	0.1757	0.2898	0.3394	0.0995	0.4971	0.7044	0.3868	0.1765	-0.0626	-0.1029	0.3424	0.6592	0.3927	0.6562	-0.3043	1
AtRabE1d	0.4858	0.045	0.0619	0.064	0.2158	0.0647	0.0677	-0.235	-0.2353	0.0103	-0.2232	0.3379	0.2189	0.1099	0.3161	0.455	0.2539	-0.2416	-0.1022	-0.2226	-0.1083	0.3273	0.5379	0.4387	0.1136	-0.1959	-0.154	0.2411	0.238	0.2574	0.1978	-0.0732	0.0443	0.4138	0.2879	0.3415	0.046	0.1695	0.1672	1
AtRabE1e	0.0873	0.1817	-0.0677	0.1386	-0.1908	-0.2607	-0.0907	-0.1305	-0.129	0.3262	-0.0833	0.1254	0.1597	-0.0861	0.0673	0.0015	0.1821	-0.1241	0.4875	-0.0405	0.4797	-0.0651	-0.2421	-0.2569	0.0754	-0.0865	-0.2345	-0.19	-0.2576	0.0144	0.1471	0.1666	0.5479	0.2148	-0.1555	-0.1208	0.1405	-0.3939	0.0778	-0.076	1
AtRabF1	0.5221	-0.0046	-0.1517	0.2675	0.2167	0.0159	0.1403	-0.0469	-0.0423	0.0803	0.0096	0.4137	0.3666	0.053	0.1867	0.2255	0.4403	-0.022	0.207	-0.0636	0.0729	0.3782	0.4958	0.2907	0.2766	0.1082	-0.1779	0.5555	0.284	0.3552	0.337	0.1147	0.1923	0.4876	0.4619	0.4314	0.4023	-0.212	0.4954	0.3934	0.2212	1
AtRabF2a	0.448	-0.0292	0.0372	0.3373	0.2927	0.0979	0.3243	0.037	0.0341	0.1872	0.0243	0.4127	0.3794	0.0551	0.4907	0.2744	0.5316	0.0243	0.0341	0.0621	0.0765	0.3549	0.381	0.1797	0.1755	0.0143	0.0658	0.5186	0.2876	0.5453	0.1656	0.2805	0.1818	0.3034	0.5196	0.3719	0.2566	-0.4034	0.4753	0.2838	0.1557	0.5835	1
AtRabF2b	0.3463	0.0111	-0.0172	0.3122	0.1291	0.2823	0.414	0.3045	0.3023	0.281	0.1979	0.5658	0.3804	0.0757	0.1895	0.1089	0.4018	0.2596	0.0728	0.3628	0.1138	0.1431	0.2042	0.0101	0.3117	0.1581	0.0716	0.5653	0.5085	0.4766	0.597	0.1039	0.1393	0.3438	0.1638	0.3884	0.4677	-0.3676	0.6626	0.2239	0.23	0.4837	0.5961	1
AtRabG1	-0.0731	-0.1118	-0.0484	0.0863	0.1625	0.2826	0.275	0.2992	0.2891	-0.0773	0.2262	0.0401	0.1014	0.05	-0.1677	-0.0527	0.1189	0.258	0.0482	0.2536	-0.072	-0.0087	0.1054	0.0742	0.1	0.4518	0.2855	0.2637	0.3001	0.1387	0.0161	0.0609	-0.1901	-0.1942	0.1029	0.0455	0.1526	-0.0952	0.1495	-0.0831	-0.1941	0.0299	0.0597	0.0893	1
AtRabG2	0.0294	-0.027	-0.0451	-0.1023	0.239	0.5933	0.3015	0.683	0.6904	-0.1334	0.3179	0.4198	0.2294	0.1446	-0.1263	-0.0282	0.1949	0.5595	-0.2136	0.7603	-0.0944	-0.0714	0.0543	0.2081	0.1758	0.2892	0.226	0.3516	0.7831	0.0858	0.1147	0.0012	-0.1897	0.0295	0.4135	0.1356	0.2433	-0.1671	0.6214	0.0738	-0.2257	0.0774	0.1261	0.4004	0.2501	1
AtRabG3a	-0.2048	-0.0623	0.0892	-0.0644	0.0352	0.7154	0.4263	0.7828	0.7986	0.0033	0.6839	0.4637	0.3791	-0.0141	-0.009	-0.0378	-0.011	0.7864	-0.0449	0.7603	-0.1709	-0.0365	-0.107	-0.0575	0.0206	0.2943	0.2141	0.1921	0.5841	0.0807	-0.0188	-0.1726	-0.1701	0.0678	0.4492	0.2073	0.4544	0.0202	0.5928	-0.1056	-0.1721	-0.0084	-0.0043	0.269	0.1454	0.6439	1
AtRabG3b	0.3734	0.0667	-0.0912	-0.1748	0.0685	0.1778	0.0166	-0.0909	-0.0908	-0.182	0.1192	0.2043	0.1006	0.1546	-0.0463	0.2989	0.0525	-0.099	-0.1579	-0.0979	-0.1954	0.2329	0.4741	0.6016	0.2532	0.0135	-0.16	0.2492	0.413	0.0431	0.2291	-0.1686	-0.2268	0.2205	0.1501	0.1365	0.082	0.2307	0.1844	0.5753	-0.2554	0.3175	0.0947	0.0983	0.0285	0.2204	-0.048	1
AtRabG3c	-0.2346	0.0415	0.0589	-0.2816	-0.3182	0.2358	0.2488	0.1412	0.1505	-0.0301	0.1845	0.0144	-0.0365	-0.1388	-0.0885	0.0699	-0.3545	0.1695	0.1148	0.1453	-0.149	0.1945	-0.0548	-0.1645	-0.275	0.0421	0.052	-0.2274	0.0776	-0.1276	-0.1964	-0.3557	-0.0327	0.0404	-0.1667	0.0343	0.0394	0.5342	0.0637	-0.0258	0.0441	-0.1124	-0.3251	-0.1067	-0.1558	-0.0078	0.3599	-0.0273	1
AtRabG3d	-0.212	-0.0324	0.1439	-0.1995	0.0398	0.8093	0.4536	0.8272	0.8262	-0.0138	0.5713	0.397	0.3033	0.0265	-0.0195	0.0093	0.0003	0.7565	-0.1969	0.8485	-0.1525	-0.0377	-0.1005	-0.0302	0.0617	0.3082	0.2513	0.2137	0.7458	0.1075	0.0163	-0.1484	-0.2052	0.0964	0.3983	0.1081	0.3236	-0.0312	0.6077	-0.0372	-0.2083	-0.0828	0.0652	0.2937	0.1613	0.7225	0.8105	0.0453	0.2872
AtRabG3e	0.4924	-0.2185	-0.0925	0.2506	0.3621	0.3278	0.3358	0.2368	0.2343	0.012	0.1406	0.5337	0.4753	0.0666	0.1921	0.1824	0.5282	0.1988	0.0252	0.2181	-0.0278	0.3183	0.5035	0.2713	0.158	0.1387	-0.0232	0.6572	0.5603	0.4724	0.1248	0.0064	-0.0241	0.3064	0.608	0.4282	0.4728	-0.1754	0.617	0.4297	0.0063	0.6536	0.5298	0.6504	0.1639	0.3993	0.2374	0.311	-0.1121
AtRabG3f	0.5404	-0.2315	0.1403	0.2778	0.3544	0.0553	0.1799	-0.1983	-0.2022	0.0473	-0.1842	0.2729	0.2023	0.0378	0.4424	0.3828	0.3626	-0.2041	-0.1649	-0.2265	-0.1405	0.35	0.5649	0.3173	0.0195	-0.1133	-0.0528	0.5269	0.2256	0.5008	0.0745	0.0652	0.0138	0.2614	0.493	0.4667	0.1163	-0.0137	0.2058	0.5663	-0.2248	0.4812	0.5171	0.3631	0.0273	0.0411	-0.0945	0.3601	-0.2086
AtRabH1a	-0.0673	-0.1035	-0.0117	0.286	-0.0979	0.3654	0.417	0.4928	0.5013	0.0343	0.6452	0.3019	0.3471	-0.0449	-0.0526	-0.1218	0.1199	0.5556	0.4182	0.4553	0.0741	-0.1103	-0.195	-0.2448	0.0688	0.3323	0.1609	0.2743	0.239	0.2216	-0.0646	0.0582	0.0294	-0.1347	0.3579	0.2554	0.6234	-0.3907	0.4035	-0.2526	0.1633	0.0745	0.1268	0.3311	0.215	0.2103	0.4971	-0.2476	0.1148
AtRabH1b	0.023	0.1859	0.055	0.1132	0.1157	0.2646	0.3714	0.2704	0.2805	0.3111	0.3426	0.553	0.4411	-0.0252	0.3493	0.3085	0.2461	0.3084	0.2535	0.2845	0.1104	0.4374	0.121	0.0407	0.0285	0.1084	-0.0305	0.0775	0.2575	0.2006	0.0212	-0.1307	0.0303	0.2892	0.3701	0.1387	0.558	-0.1222	0.5488	0.0612	0.1721	0.3408	0.3547	0.3044	-0.1024	0.1588	0.4276	-0.0209	0.2747
AtRabH1c	0.211	-0.3332	0.1973	0.4097	0.326	0.2207	0.494	0.181	0.1913	0.0515	0.1623	0.1666	0.3225	0.0615	0.3948	0.1768	0.3724	0.1867	-0.0243	0.1155	-0.1801	0.2389	0.2569	0.0832	-0.0744	0.127	0.2622	0.4103	0.2177	0.5617	-0.0476	0.1521	0.0096	-0.0459	0.4506	0.3551	0.2164	-0.1879	0.2841	0.0975	-0.1738	0.2054	0.555	0.2873	0.2179	0.1576	0.1787	-0.0437	-0.1575
AtRabH1d	-0.1552	-0.0763	-0.0583	-0.1018	0.0885	0.7406	0.4614	0.8829	0.9134	-0.108	0.795	0.4127	0.4588	0.0267	-0.1785	-0.2078	0.0698	0.9198	-0.0359	0.8064	-0.0743	-0.1222	-0.1547	-0.0188	0.0354	0.3932	0.2909	0.2748	0.5623	0.1939	-0.018	-0.0168	-0.1359	0.0444	0.4707	0.2509	0.5229	-0.1797	0.6285	-0.1811	-0.1287	0.0126	0.0483	0.2872	0.2041	0.6919	0.818	-0.0842	0.1549
[truncated: 7 more columns]
